# Supplementary material for: Comparative Phospho- and Acetyl Proteomics Analysis of Posttranslational Modifications Regulating Intestine Regeneration in Sea Cucumbers
Source: Front Physiol. 2018 Jul 3;9:836. doi: 10.3389/fphys.2018.00836 (PMC6037860; doi:10.3389/fphys.2018.00836)
Supplement: Data Sheet 1 — All phosphorylated proteins during intestine regeneration in sea cucumbers. [file Data_Sheet_1.XLSX]

## Sheet: 3dpevscon
Protein accession	3dpe/con Ratio	Regulated Type	Amino acid	Protein description	PEP	Modified sequence
mRNA.AJAP01527	1.637	Up	K	40S ribosomal protein S19	0.00318302	AASEGKPAAK(1)H
mRNA.AJAP06802	0.8	Down	K	Alcohol dehydrogenase [NADP(+)] A	3.05e-07	GNICIPK(1)SVTPSR
mRNA.AJAP14569	0.719	Down	K	Protein disulfide-isomerase	0.00436789	AEDEK(1)FNVIHGEFQK
mRNA.AJAP21857	1.244	Up	K	Nuclear migration protein nudC	0.0204189	K(1)TDFYQGALK
mRNA.AJAP07603	0.364	Down	K	"Pyruvate carboxylase, mitochondrial"	0.00102273	FIGPSPK(1)VVHQMGDK
mRNA.AJAP07603	0.618	Down	K	"Pyruvate carboxylase, mitochondrial"	0.000779421	GK(1)ADEAYLIGK
mRNA.AJAP18370	0.827	Down	K	"Pyruvate dehydrogenase E1 component subunit beta, mitochondrial"	0.000649556	K(1)TLHVDSALQTN
mRNA.AJAP11149	0.656	Down	K	Creatinase	0.00515636	VK(1)NTFSK
mRNA.AJAP18006	0.812	Down	K	"ATP synthase F(0) complex subunit B1, mitochondrial"	0.00198979	MPEHGGK(1)VR
mRNA.AJAP18006	0.747	Down	K	"ATP synthase F(0) complex subunit B1, mitochondrial"	0.00137725	CLTDLK(1)GLAK
mRNA.AJAP11142	1.228	Up	K	"Myosin heavy chain, embryonic smooth muscle isoform (Fragment)"	0.00268487	LESAK(1)LHLER
mRNA.AJAP24898	0.739	Down	K	"2,4-dienoyl-CoA reductase, mitochondrial"	3.65e-25	LDPTGAFSSK(1)AEHR
mRNA.AJAP13503	1.898	Up	K	Alpha-N-acetylgalactosamine-specific lectin	0.000144159	HPK(1)SEGQQVR
mRNA.AJAP14702	0.781	Down	K	"3-hydroxyisobutyrate dehydrogenase, mitochondrial"	0.0155634	QVSRFIK(1)R
mRNA.AJAP18447	2.833	Up	K	Nephronectin	0.0179666	TAVLIIPK(1)YDR
mRNA.AJAP07929	0.736	Down	K	Major yolk protein	0.00236852	HVFEK(1)HEK
mRNA.AJAP17380	0.746	Down	K	"Threonine--tRNA ligase, cytoplasmic"	4.53e-05	EWK(1)HLQEEAAK
mRNA.AJAP28034	0.805	Down	K	Isochorismatase domain-containing protein 2	0.000849652	TCFSMLVPK(1)VEK
mRNA.AJAP28034	0.606	Down	K	Isochorismatase domain-containing protein 2	0.0201155	ECQK(1)LIK
mRNA.AJAP00699	0.718	Down	K	Glycine--tRNA ligase	0.016264	AHLEK(1)LMK
mRNA.AJAP26081	0.701	Down	K	"Complement component 1 Q subcomponent-binding protein, mitochondrial"	0.00742779	VELTK(1)SGK
mRNA.AJAP29853	1.366	Up	K	Histone acetyltransferase p300	1.48e-20	GGK(1)GGGK(1)GGGK(1)GPMEDKK
mRNA.AJAP29853	1.39	Up	K	Histone acetyltransferase p300	9.24e-05	IVDVK(1)SGMR
mRNA.AJAP29853	1.675	Up	K	Histone acetyltransferase p300	0.000161621	K(1)SNK(1)SK(1)SGTQR
mRNA.AJAP29853	1.675	Up	K	Histone acetyltransferase p300	0.000161621	K(1)SNK(1)SK(1)SGTQR
mRNA.AJAP29853	1.412	Up	K	Histone acetyltransferase p300	1.52e-07	LYATMEK(1)HK
mRNA.AJAP29853	1.675	Up	K	Histone acetyltransferase p300	0.000161621	K(1)SNK(1)SK(1)SGTQR
mRNA.AJAP29853	1.366	Up	K	Histone acetyltransferase p300	1.48e-20	GGK(1)GGGK(1)GGGK(1)GPMEDKK
mRNA.AJAP29853	2.143	Up	K	Histone acetyltransferase p300	0.000488673	QPGGSAPPSADPGPQPGDK(1)LAAHIK
mRNA.AJAP29853	1.366	Up	K	Histone acetyltransferase p300	1.48e-20	GGK(1)GGGK(1)GGGK(1)GPMEDK
mRNA.AJAP16250	1.742	Up	K	Protein ENL	7.27e-08	GK(1)PGAVSTNVAQK(1)K
mRNA.AJAP16250	1.742	Up	K	Protein ENL	7.27e-08	GK(1)PGAVSTNVAQK(1)K
mRNA.AJAP07066	1.235	Up	K	Cholinesterase	0.000106255	TFLCSESK(1)FGR
mRNA.AJAP28539	0.772	Down	K	"Histone H3, embryonic"	0.0034292	K(1)SAPATGGVK
mRNA.AJAP24477	0.814	Down	K	Dihydropteridine reductase	9.66e-05	ALVK(1)NSDLMFK
mRNA.AJAP05410	0.507	Down	K	"Electron transfer flavoprotein subunit alpha, mitochondrial"	0.00886173	GLK(1)NGENFK
mRNA.AJAP27120	1.71	Up	K	Glia maturation factor beta	0.0232928	MTK(1)IFECR
mRNA.AJAP18554	1.259	Up	K	60S ribosomal protein L21	0.00110394	VK(1)NNTHGVR
mRNA.AJAP13468	1.295	Up	K	Calpain-9	1.81e-11	K(0.991)FDK(0.009)DNSGSFSTHELR
mRNA.AJAP22307	1.471	Up	K	Protein NLRC5	0.00100429	THFQK(1)FK
mRNA.AJAP27703	1.433	Up	K	Fructose-bisphosphate aldolase A	6.22e-13	CVLK(1)ISEHTPSTLAMK
mRNA.AJAP27703	1.209	Up	K	Fructose-bisphosphate aldolase A	0.00248989	EYK(1)AAGADFAK
mRNA.AJAP27703	1.579	Up	K	Fructose-bisphosphate aldolase A	2.98e-12	AAGADFAK(1)WR
mRNA.AJAP02846	0.803	Down	K	Uncharacterized protein	0.0185924	EK(1)IIQAAR
mRNA.AJAP07770	0.646	Down	K	"Cytochrome b-c1 complex subunit 2, mitochondrial"	0.00953779	NQLK(1)SSLLMK
mRNA.AJAP09586	2.308	Up	K	Protein singed	0.00621699	STK(1)SSIGK
mRNA.AJAP08412	0.717	Down	K	"ATP synthase subunit g, mitochondrial"	0.00556405	TGK(1)FMNLTVK
mRNA.AJAP08412	0.771	Down	K	"ATP synthase subunit g, mitochondrial"	0.000970189	GFSK(1)IVDSAK
mRNA.AJAP19578	0.699	Down	K	Mitochondrial 10-formyltetrahydrofolate dehydrogenase	0.0125801	VVEEIK(1)K
mRNA.AJAP19578	0.814	Down	K	Mitochondrial 10-formyltetrahydrofolate dehydrogenase	0.00515224	LVEEVK(1)QK
mRNA.AJAP29753	1.506	Up	K	Uncharacterized protein	0.0106693	VK(1)FASCQK
mRNA.AJAP27649	0.343	Down	K	Histone H2AX	0.000668177	GK(1)GSK(1)SGSVAK
mRNA.AJAP27649	0.343	Down	K	Histone H2AX	0.000668177	GK(1)GSK(1)SGSVAK
mRNA.AJAP21880	1.585	Up	K	Serine/threonine-protein phosphatase 4 regulatory subunit 2	0.00404228	ELPQTEPSEEPAAK(1)R
mRNA.AJAP24132	0.491	Down	K	Protein transport protein Sec31A	3.55e-05	FLK(1)VSFEQEPR
mRNA.AJAP28261	0.611	Down	K	Microtubule-actin cross-linking factor 1	0.0136457	QTK(1)HEHCAK
mRNA.AJAP03833	0.715	Down	K	"Tryptophan 2,3-dioxygenase"	6.97e-05	SVMDSLK(1)NVELVK
mRNA.AJAP03833	0.742	Down	K	"Tryptophan 2,3-dioxygenase"	4.55e-05	IFENTFGLK(1)HK
mRNA.AJAP03833	0.796	Down	K	"Tryptophan 2,3-dioxygenase"	0.0046141	GVK(1)GTIEDIK
mRNA.AJAP19853	1.472	Up	K	Glutathione S-transferase theta-3	0.00581313	ITHIVQK(1)TFLGDNK
mRNA.AJAP03395	1.517	Up	K	SH3 domain-containing protein 21	0.0109679	SRPAPEPK(1)R
mRNA.AJAP08548	0.724	Down	K	"Sulfide:quinone oxidoreductase, mitochondrial"	0.0116467	AFQNFK(1)K
mRNA.AJAP08548	0.732	Down	K	"Sulfide:quinone oxidoreductase, mitochondrial"	2.37e-08	SSPLAGPAGFMTVNK(1)HTGQHTK
mRNA.AJAP16353	70.988	Up	K	Interferon-induced very large GTPase 1	0.0186915	ILEELCLK(1)K
mRNA.AJAP24569	1.279	Up	K	Histone H2A.V	2.35e-17	AGK(1)DSGK(1)AK(1)AK
mRNA.AJAP24569	1.494	Up	K	Histone H2A.V	2.35e-17	AGK(1)DSGK(1)AK(1)AK
mRNA.AJAP06626	0.221	Down	K	60S ribosomal protein L34-B	1.65e-05	AFLIEEQK(1)IVHR
mRNA.AJAP22308	0.758	Down	K	"4-hydroxy-2-oxoglutarate aldolase, mitochondrial"	0.00622205	HK(1)NIIALK
mRNA.AJAP23751	0.55	Down	K	Hydroxysteroid dehydrogenase-like protein 2	0.00591176	DFIK(1)MFK
mRNA.AJAP23751	0.673	Down	K	Hydroxysteroid dehydrogenase-like protein 2	9.67e-19	DGANIVIAAK(1)TATPHPK
mRNA.AJAP18495	0.782	Down	K	"ATP synthase subunit d, mitochondrial"	0.00213946	K(1)TVPVAGLVDK
mRNA.AJAP18495	0.796	Down	K	"ATP synthase subunit d, mitochondrial"	4.74e-09	VSK(1)FVVESNNR
mRNA.AJAP18495	0.753	Down	K	"ATP synthase subunit d, mitochondrial"	0.0152325	TK(1)ADALK
mRNA.AJAP14703	1.386	Up	K	Homocysteine S-methyltransferase 1	0.00566607	MLMTK(1)PELIK
mRNA.AJAP02884	0.833	Down	K	Structural maintenance of chromosomes protein 3	0.0152325	IETK(1)LEK
mRNA.AJAP02884	1.505	Up	K	Structural maintenance of chromosomes protein 3	2.61e-09	VIGAK(1)K(1)DQYILDK
mRNA.AJAP18713	0.669	Down	K	"Probable 2-oxoglutarate dehydrogenase E1 component DHKTD1, mitochondrial"	4.48e-05	VHK(1)VEAELVIK
mRNA.AJAP05801	1.233	Up	K	"Myosin heavy chain, striated muscle"	1.03e-35	EQLDK(1)FNTR
mRNA.AJAP05801	1.234	Up	K	"Myosin heavy chain, striated muscle"	0.00144724	TSSEALK(1)TIK
mRNA.AJAP05801	1.306	Up	K	"Myosin heavy chain, striated muscle"	0.00999319	K(1)THDGLR
mRNA.AJAP24894	1.258	Up	K	Protein Jade-3	3.46e-05	LDSISGK(1)SAEK
mRNA.AJAP16289	0.75	Down	K	Probable phosphoglycerate kinase	0.00280722	QDK(1)FSLTPVAK
mRNA.AJAP20389	0.8	Down	K	"Succinate--CoA ligase [ADP-forming] subunit beta, mitochondrial (Fragment)"	1.06e-06	AEVAK(1)TSQQAYEIAK
mRNA.AJAP20389	0.688	Down	K	"Succinate--CoA ligase [ADP-forming] subunit beta, mitochondrial (Fragment)"	1.42e-11	ILACDDLDEAAK(1)K
mRNA.AJAP27381	0.774	Down	K	Protein NipSnap homolog 3B	3.24e-08	AFQHLDK(1)QNNK(1)LVK
mRNA.AJAP27381	0.774	Down	K	Protein NipSnap homolog 3B	3.24e-08	AFQHLDK(1)QNNK(1)LVK
mRNA.AJAP11753	0.759	Down	K	"Acyl-CoA synthetase family member 2, mitochondrial"	2.99e-07	TIGEALQDSAEK(1)HPNK
mRNA.AJAP27371	1.549	Up	K	"Histone H1, gonadal"	2.95e-05	GIVK(1)SNVIVNK
mRNA.AJAP28988	0.676	Down	K	Dolichyl-diphosphooligosaccharide--protein glycosyltransferase subunit 2	0.00271721	SK(1)STLDADVHQNVVIK
mRNA.AJAP17298	0.712	Down	K	Sialic acid synthase	0.00129807	SELSYK(1)FNK
mRNA.AJAP17298	1.642	Up	K	Sialic acid synthase	0.00267785	FQK(1)SELSYK
mRNA.AJAP25225	0.814	Down	K	"Citrate synthase, mitochondrial"	0.000566665	PK(1)SMSTEGLKK
mRNA.AJAP25225	0.714	Down	K	"Citrate synthase, mitochondrial"	4.09e-22	VPETQADVK(1)EFR
mRNA.AJAP23465	1.325	Up	K	Filamin-A	2.01e-49	FVPTQDGVHTVSVK(1)NK
mRNA.AJAP23465	1.387	Up	K	Filamin-A	9.38e-08	AEIK(1)FQDNK
mRNA.AJAP23465	1.211	Up	K	Filamin-A	0.0012913	YGGQNHIGGSPFLAHIK(1)GTPK
mRNA.AJAP23465	1.511	Up	K	Filamin-A	0.00892419	EK(1)GNYWLVVK
mRNA.AJAP21559	0.614	Down	K	Protein transport protein Sec23A	0.000201687	SHHDIEK(1)DNAK
mRNA.AJAP15475	0.711	Down	K	Carnitine O-acetyltransferase	0.00796895	NTWGK(1)VYK
mRNA.AJAP13778	1.318	Up	K	Probable global transcription activator SNF2L2	2.97e-05	ITEK(1)LER
mRNA.AJAP25951	0.803	Down	K	Piwi-like protein 1	0.00137893	FHPK(1)LVEVK
mRNA.AJAP06589	1.21	Up	K	Heat shock 70 kDa protein cognate 4	0.00341115	YK(1)NEDEAQK
mRNA.AJAP02110	1.407	Up	K	Replication protein A 70 kDa DNA-binding subunit	0.00117636	DKPTFQIVACK(1)K
mRNA.AJAP14835	0.795	Down	K	Protein kinase C delta type	0.00432484	EAQSCVSK(1)FLER
mRNA.AJAP26943	1.39	Up	K	"Probable pyruvate dehydrogenase E1 component subunit alpha, mitochondrial"	5.55e-06	RMETAAGTLYK(1)SK
mRNA.AJAP09477	0.597	Down	K	"Aspartate aminotransferase, mitochondrial"	0.00193078	EMSSIIK(1)NK
mRNA.AJAP09477	1.368	Up	K	"Aspartate aminotransferase, mitochondrial"	0.0255225	AEEILLSK(1)K
mRNA.AJAP09477	0.512	Down	K	"Aspartate aminotransferase, mitochondrial"	0.0108028	VGSMFFK(1)K
mRNA.AJAP09477	0.83	Down	K	"Aspartate aminotransferase, mitochondrial"	3.05e-39	MK(1)NDHSVYLTR
mRNA.AJAP09477	2.137	Up	K	"Aspartate aminotransferase, mitochondrial"	0.00432589	VGAFTFVCSSPDEMK(1)R
mRNA.AJAP09477	0.533	Down	K	"Aspartate aminotransferase, mitochondrial"	2.49e-08	HVGHEVK(1)SYR
mRNA.AJAP04970	1.361	Up	K	Multifunctional protein ADE2	8.45e-05	VVTDEALQQVK(1)R
mRNA.AJAP14187	1.575	Up	K	Histone H3.3	7.03e-35	STGGK(1)APRK(1)QLATK(1)AAR
mRNA.AJAP14187	1.664	Up	K	Histone H3.3	7.03e-35	STGGK(1)APRK(1)QLATK(1)AAR
mRNA.AJAP14187	1.201	Up	K	Histone H3.3	0.000143181	K(1)STGGK(1)APR
mRNA.AJAP14187	1.45	Up	K	Histone H3.3	2.35e-05	EIAQDFK(1)TELR
mRNA.AJAP14187	1.29	Up	K	Histone H3.3	2.19e-18	YQK(1)STELLIR
mRNA.AJAP29917	0.69	Down	K	Alpha-actinin-1	6.54e-12	K(1)HIAFESDLAAHQDR
mRNA.AJAP29917	0.627	Down	K	Alpha-actinin-1	0.000686236	LDHLAQK(1)FK
mRNA.AJAP07462	0.484	Down	K	Serine/threonine-protein kinase prk-2	0.0216579	NQK(1)ITLDLLR
mRNA.AJAP16242	1.279	Up	K	Thioredoxin	1.18e-06	K(1)LAEEHTDVVFLK
mRNA.AJAP15886	1.624	Up	K	KAT8 regulatory NSL complex subunit 1	2.17e-05	SK(1)SDSCSLPSTPK
mRNA.AJAP04922	0.658	Down	K	"Acyl-CoA dehydrogenase family member 9, mitochondrial"	0.00561907	QDK(1)ITGFIVER
mRNA.AJAP05619	0.219	Down	K	Lengsin	0.0030035	LAK(1)HQAFFDK
mRNA.AJAP05651	1.327	Up	K	Beta-arrestin-1	4.4e-08	TYVADSVNEKPHK(1)R
mRNA.AJAP03200	1.762	Up	K	Inosine-uridine preferring nucleoside hydrolase	0.00010384	TTWHTK(1)K
mRNA.AJAP03200	1.784	Up	K	Inosine-uridine preferring nucleoside hydrolase	0.00858124	ADVNK(1)FHK
mRNA.AJAP17714	0.66	Down	K	5-formyltetrahydrofolate cyclo-ligase	0.00129741	GK(1)AYYDTYLK
mRNA.AJAP17283	0.768	Down	K	Uncharacterized protein	0.0227239	LYK(1)NDSER
mRNA.AJAP20252	0.776	Down	K	"Cytochrome c oxidase subunit 5B, mitochondrial"	2.68e-07	EKPIEVTSSFTK(1)R
mRNA.AJAP20021	15.173	Up	K	[F-actin]-methionine sulfoxide oxidase MICAL2	0.00122091	K(1)FSESNDALEIK
mRNA.AJAP22849	0.77	Down	K	"Methylmalonyl-CoA epimerase, mitochondrial"	3.03e-05	ATDMYK(1)NVLGAK
mRNA.AJAP01146	1.275	Up	K	"Acetyl-CoA acetyltransferase, mitochondrial"	1.23e-06	EEQDQFAVSSYK(1)K
mRNA.AJAP01146	0.402	Down	K	"Acetyl-CoA acetyltransferase, mitochondrial"	0.0218627	DLK(1)AVFEK
mRNA.AJAP19459	1.249	Up	K	Acyl-CoA-binding protein	0.00658398	PGMLDMK(1)GK
mRNA.AJAP00415	1.651	Up	K	"CDGSH iron-sulfur domain-containing protein 3, mitochondrial"	0.00610075	HIPAFVQLEEGK(1)K
mRNA.AJAP20934	0.425	Down	K	15-hydroxyprostaglandin dehydrogenase [NAD(+)]	0.00487796	K(1)TLDHFK
mRNA.AJAP20934	0.448	Down	K	15-hydroxyprostaglandin dehydrogenase [NAD(+)]	0.0214189	GIDFHK(1)FR
mRNA.AJAP20934	0.531	Down	K	15-hydroxyprostaglandin dehydrogenase [NAD(+)]	0.0152106	TLDHFK(1)R
mRNA.AJAP02016	0.434	Down	K	Basal body-orientation factor 1	0.0076683	GGK(1)GK(1)K(1)GK(1)GK
mRNA.AJAP02016	0.434	Down	K	Basal body-orientation factor 1	0.0076683	GGK(1)GK(1)K(1)GK(1)GK
mRNA.AJAP02016	0.434	Down	K	Basal body-orientation factor 1	0.0076683	GGK(1)GK(1)K(1)GK(1)GK
mRNA.AJAP02016	0.434	Down	K	Basal body-orientation factor 1	0.0076683	GGK(1)GK(1)K(1)GK(1)GK
mRNA.AJAP16987	1.404	Up	K	Activated RNA polymerase II transcriptional coactivator p15	0.000513021	QK(1)FVNVR
mRNA.AJAP29382	0.389	Down	K	"Isocitrate dehydrogenase [NADP], mitochondrial (Fragment)"	0.00755993	YK(1)PDFEAK
mRNA.AJAP29382	0.78	Down	K	"Isocitrate dehydrogenase [NADP], mitochondrial (Fragment)"	3.33e-07	LDNNEDLK(1)K
mRNA.AJAP29382	0.797	Down	K	"Isocitrate dehydrogenase [NADP], mitochondrial (Fragment)"	0.000217946	AK(1)LDNNEDLKK
mRNA.AJAP07241	1.26	Up	K	Prefoldin subunit 1	0.0174357	TVLEDK(1)VK
mRNA.AJAP23308	1.229	Up	K	Carbonyl reductase [NADPH] 1	0.000672898	FHQLDITK(1)R
mRNA.AJAP10684	1.304	Up	K	Mediator of RNA polymerase II transcription subunit 10	0.0105585	GK(1)IEAFK
mRNA.AJAP29909	0.693	Down	K	"Phosphate carrier protein, mitochondrial"	2.48e-10	IWK(1)HEGASGFYK
mRNA.AJAP29909	0.663	Down	K	"Phosphate carrier protein, mitochondrial"	0.0084861	EAFPK(1)IWK
mRNA.AJAP16576	0.645	Down	K	Phosphoacetylglucosamine mutase	0.00708176	TGVK(1)HLHHK
mRNA.AJAP16576	0.718	Down	K	Phosphoacetylglucosamine mutase	2.79e-05	VPVACVK(1)TGVK
mRNA.AJAP01483	0.77	Down	K	Coatomer subunit zeta-1	0.00480943	NLFNK(1)THK
mRNA.AJAP19671	1.213	Up	K	Myosin regulatory light chain 12B	0.00750722	ILK(1)HGTK
mRNA.AJAP29363	0.67	Down	K	Uncharacterized protein	0.0180311	NINK(1)LGQR
mRNA.AJAP05683	0.801	Down	K	Eukaryotic translation elongation factor 1 epsilon-1	0.0146098	YFNLK(1)NCK
mRNA.AJAP18450	0.669	Down	K	"Isocitrate dehydrogenase [NADP], mitochondrial (Fragment)"	4.92e-07	FEIVFTPADGSK(1)K
mRNA.AJAP18450	0.755	Down	K	"Isocitrate dehydrogenase [NADP], mitochondrial (Fragment)"	0.0109623	VIWEK(1)IK
mRNA.AJAP29907	0.3	Down	K	"Phosphoenolpyruvate carboxykinase [GTP], mitochondrial"	0.00071717	K(1)TIISTQFK
mRNA.AJAP30166	0.751	Down	K	"Enoyl-CoA hydratase, mitochondrial"	4.72e-05	AVALAEK(1)ISR
mRNA.AJAP30166	0.617	Down	K	"Enoyl-CoA hydratase, mitochondrial"	0.00126873	VGK(1)NSNVGLIK
mRNA.AJAP28616	0.495	Down	K	"ATP synthase subunit O, mitochondrial"	1.92e-12	K(1)LEQADSELK
mRNA.AJAP05291	0.639	Down	K	Probable low-specificity L-threonine aldolase 1	9.81e-05	ELADK(1)HGVQIHLDGAR
mRNA.AJAP05291	0.665	Down	K	Probable low-specificity L-threonine aldolase 1	0.000494704	TVK(1)NLADGSLDLR
mRNA.AJAP10527	1.309	Up	K	Tankyrase-like protein	0.011855	VVK(1)TLVEAK
mRNA.AJAP10527	1.636	Up	K	Tankyrase-like protein	0.000323369	GIDMADK(1)HGR
mRNA.AJAP29689	1.322	Up	K	AT-rich interactive domain-containing protein 1B	1.41e-17	ELAGVVGGK(1)PEAFNR
mRNA.AJAP11774	0.762	Down	K	Putative aminopeptidase W07G4.4	3.95e-29	GK(1)SEYEDVLQCNNQPSSATPR
mRNA.AJAP18303	0.501	Down	K	"Methylmalonate-semialdehyde dehydrogenase [acylating], mitochondrial"	1.72e-21	EIAK(1)NITLEQGK
mRNA.AJAP18303	0.346	Down	K	"Methylmalonate-semialdehyde dehydrogenase [acylating], mitochondrial"	6.37e-26	VQCNMGAK(1)NHGVVMPDANK
mRNA.AJAP04310	1.234	Up	K	Protein-glutamine gamma-glutamyltransferase K	0.00353608	SSGNK(1)TSLK
mRNA.AJAP04310	0.738	Down	K	Protein-glutamine gamma-glutamyltransferase K	0.000177257	AALK(1)SEGR
mRNA.AJAP01355	0.655	Down	K	Asparagine synthetase [glutamine-hydrolyzing]	0.00211271	GLVDIQK(1)HK
mRNA.AJAP12027	0.484	Down	K	"Tricarboxylate transport protein, mitochondrial"	0.000585729	YK(1)NTMDCIVK
mRNA.AJAP27694	0.647	Down	K	"Aminomethyltransferase, mitochondrial"	1.94e-08	K(1)TLLYDFHVEHGAK
mRNA.AJAP09019	1.258	Up	K	"Tryptophan--tRNA ligase, cytoplasmic"	0.00829135	LIEK(1)FGSK
mRNA.AJAP23147	1.211	Up	K	Myosin-11	0.0032044	LHKEEK(1)R
mRNA.AJAP28106	0.763	Down	K	Argininosuccinate synthase	0.000580899	IK(1)HDLSLR
mRNA.AJAP27350	1.306	Up	K	Histone H4	2.72e-13	DAVTYCEHAK(1)R
mRNA.AJAP11869	0.777	Down	K	Plectin	8.58e-05	K(1)NVLVEQIQQHK
mRNA.AJAP23904	1.202	Up	K	Serine/threonine-protein phosphatase PP1-beta catalytic subunit	0.00973134	IYGFYDECK(1)R
mRNA.AJAP05921	1.304	Up	K	Histone H5	0.00467817	TAAK(1)PPQHPK
mRNA.AJAP13146	0.462	Down	K	Inorganic pyrophosphatase	9.94e-25	TDACGISLK(1)NVSVK
mRNA.AJAP16174	0.404	Down	K	"Alpha-(1,3)-fucosyltransferase 4"	0.00944721	K(1)EIATK(1)K
mRNA.AJAP16174	0.404	Down	K	"Alpha-(1,3)-fucosyltransferase 4"	0.00944721	K(1)EIATK(1)K
mRNA.AJAP03399	1.483	Up	K	Dual oxidase 1	0.0158574	TLEK(1)FFR
mRNA.AJAP03399	1.39	Up	K	Dual oxidase 1	0.0179106	DEFK(1)HMLK
mRNA.AJAP27770	2.404	Up	K	Maleylacetoacetate isomerase	2.73e-05	ILK(1)FIGAER
mRNA.AJAP24373	0.474	Down	K	Uncharacterized protein	0.00124604	ASETISDSTIK(1)K
mRNA.AJAP17777	0.527	Down	K	"ATP synthase subunit alpha, mitochondrial"	7.86e-05	GAFK(1)TTTR
mRNA.AJAP17777	0.755	Down	K	"ATP synthase subunit alpha, mitochondrial"	5.35e-10	VEGQINPETDAK(1)LK
mRNA.AJAP17777	0.688	Down	K	"ATP synthase subunit alpha, mitochondrial"	0.000354319	EGDVVK(1)R
mRNA.AJAP17777	0.523	Down	K	"ATP synthase subunit alpha, mitochondrial"	0.00119242	K(1)FLQHVK
mRNA.AJAP17777	0.784	Down	K	"ATP synthase subunit alpha, mitochondrial"	0.000109719	DNGK(1)HALIIYDDLSK
mRNA.AJAP17777	0.763	Down	K	"ATP synthase subunit alpha, mitochondrial"	4.49e-12	GHLDK(1)LDPTK
mRNA.AJAP18600	1.281	Up	K	Proteasome subunit alpha type-6	0.00119492	QTEANSFLEK(1)K
mRNA.AJAP07114	0.668	Down	K	Putative neutral sphingomyelinase	0.00921823	VIHK(1)NSDVLDSWETR
mRNA.AJAP22021	1.25	Up	K	Transcription initiation factor TFIID subunit 8	2.71e-06	TSTASSK(1)HAAAHR
mRNA.AJAP09396	0.776	Down	K	Ankyrin-3	0.0245253	PVSSK(0.817)VK(0.183)GQGLR
mRNA.AJAP14927	0.433	Down	K	Focadhesin	0.00164808	LCDQLK(1)NVAR
mRNA.AJAP08012	0.525	Down	K	"Succinate--CoA ligase [GDP-forming] subunit beta, mitochondrial (Fragment)"	0.0142316	QMELK(1)VPLVVR
mRNA.AJAP08012	0.727	Down	K	"Succinate--CoA ligase [GDP-forming] subunit beta, mitochondrial (Fragment)"	0.00241827	LISSDTK(1)VK
mRNA.AJAP17312	0.493	Down	K	Peptidyl-prolyl cis-trans isomerase	3.83e-05	TSK(1)K(1)IEIANCGK
mRNA.AJAP17312	1.273	Up	K	Peptidyl-prolyl cis-trans isomerase	1.05e-12	IEGYGSQSGK(1)TSK
mRNA.AJAP17312	0.775	Down	K	Peptidyl-prolyl cis-trans isomerase	0.00624686	KIEIANCGK(1)L
mRNA.AJAP17312	0.644	Down	K	Peptidyl-prolyl cis-trans isomerase	0.0151015	IVMK(1)LEDAVVPK
mRNA.AJAP17312	0.78	Down	K	Peptidyl-prolyl cis-trans isomerase	2.11e-08	FADENFQLK(1)HK
mRNA.AJAP17312	0.643	Down	K	Peptidyl-prolyl cis-trans isomerase	3.83e-05	TSK(1)K(1)IEIANCGK
mRNA.AJAP22586	0.726	Down	K	"Fumarate hydratase class I, aerobic"	4.26e-14	GGGSANK(1)TFLYQQTK
mRNA.AJAP22586	0.752	Down	K	"Fumarate hydratase class I, aerobic"	0.0184215	FVDEK(1)IK
mRNA.AJAP22586	0.74	Down	K	"Fumarate hydratase class I, aerobic"	0.00796895	LMK(1)FVDEK
mRNA.AJAP17833	0.818	Down	K	NKAP-like protein	0.00531277	K(1)RSEK(1)K(1)VAR
mRNA.AJAP17833	0.818	Down	K	NKAP-like protein	0.00531277	K(1)RSEK(1)K(1)VAR
mRNA.AJAP17833	0.818	Down	K	NKAP-like protein	0.00531277	K(1)RSEK(1)K(1)VAR
mRNA.AJAP03462	0.575	Down	K	Acyl-CoA-binding protein	1.38e-102	TLTTK(1)PSDSDMLK
mRNA.AJAP13674	1.294	Up	K	60S ribosomal protein L23a	0.00462015	EPASK(1)VEAR
mRNA.AJAP24618	1.346	Up	K	Uncharacterized protein	0.00462095	FK(1)YICCEIR
mRNA.AJAP20333	1.419	Up	K	26S protease regulatory subunit 6A-A	3.27e-05	ACAAQTK(1)STFLK
mRNA.AJAP26716	1.462	Up	K	Twitchin	0.00442782	LVAK(1)SEYIFR
mRNA.AJAP16712	1.306	Up	K	Tumor protein D54	4.36e-09	GSTAFK(1)SFEER
mRNA.AJAP00892	0.581	Down	K	WD repeat-containing protein 25	0.0216695	SDSTSSRGLK(1)DIR
mRNA.AJAP24008	0.804	Down	K	Cysteine-rich protein 2	0.00210343	GCFK(1)CTECK
mRNA.AJAP12387	0.629	Down	K	"Alpha-aminoadipic semialdehyde synthase, mitochondrial"	0.000151486	LK(1)AEDIRPSTR
mRNA.AJAP08966	0.821	Down	K	Coatomer subunit alpha	0.00141592	VTK(1)VTEIGK
mRNA.AJAP21855	0.78	Down	K	F-actin-capping protein subunit alpha	9.11e-18	VATDSQSGSVDK(1)TAEPWR
mRNA.AJAP07159	1.204	Up	K	Putative methyltransferase DDB_G0268948	0.0161358	LFFK(1)EVDR
mRNA.AJAP23673	0.446	Down	K	Isopentenyl-diphosphate Delta-isomerase 1	0.0186953	LK(1)NLDTIK
mRNA.AJAP27535	1.314	Up	K	Poly [ADP-ribose] polymerase 1	0.0024455	NHFK(1)DLYLEK
mRNA.AJAP26217	1.236	Up	K	Glutathionyl-hydroquinone reductase YqjG	0.00860396	FDK(1)VYVGHFK
mRNA.AJAP10269	0.625	Down	K	Chromate reductase	0.00196332	DSNDLPK(1)DLK
mRNA.AJAP10269	0.805	Down	K	Chromate reductase	7e-19	DLK(1)TAASQIK
mRNA.AJAP19776	0.693	Down	K	"10 kDa heat shock protein, mitochondrial"	0.00312577	FK(1)PLFDR
mRNA.AJAP19755	1.277	Up	K	NADH-cytochrome b5 reductase 3	0.00102375	VYFK(1)NVHPK
mRNA.AJAP16132	0.709	Down	K	Vigilin	0.00177536	GAK(1)NCVDGAK
mRNA.AJAP18192	1.255	Up	K	60S ribosomal protein L5	6.94e-05	QGK(1)TDYHAR
mRNA.AJAP05965	0.741	Down	K	SCO-spondin	0.0210736	CNELK(1)SDR
mRNA.AJAP05965	0.78	Down	K	SCO-spondin	3.48e-05	NCHAK(1)VDVAGFYDK
mRNA.AJAP24347	0.805	Down	K	Galectin-8	2.26e-05	GK(1)VEDGANR
mRNA.AJAP25461	1.241	Up	K	"Myosin regulatory light chain 2, smooth muscle minor isoform"	2.1e-13	MIK(1)HGTQDESLVK
mRNA.AJAP01874	1.636	Up	K	Filamin-C	2.07e-25	ITPTFAGQPLGK(1)SQGAPVGK
mRNA.AJAP01874	1.534	Up	K	Filamin-C	0.00111086	YGGDNAGNSPYSVK(1)VVPTGDASK
mRNA.AJAP02098	0.791	Down	K	"Very long-chain specific acyl-CoA dehydrogenase, mitochondrial"	0.00454847	GFGGVSSGPPEK(1)K
mRNA.AJAP28693	1.384	Up	K	"Actin, non-muscle 6.2"	8.67e-05	EISALAPPTMK(1)IK
mRNA.AJAP00829	1.26	Up	K	Microsomal glutathione S-transferase 3	0.0115017	GYYTGEPK(1)NR
mRNA.AJAP11051	1.385	Up	K	"Splicing factor, proline- and glutamine-rich"	1.7e-07	GK(1)STGEGIIEFAR
mRNA.AJAP14564	0.72	Down	K	Putative peptidyl-tRNA hydrolase PTRHD1	5.57e-05	VVLEAK(1)NEESLR
mRNA.AJAP17671	1.568	Up	K	Heat shock protein HSP 90-alpha 1	1.53e-07	K(1)HLEVNPDHPIIETLR
mRNA.AJAP17671	0.825	Down	K	Heat shock protein HSP 90-alpha 1	0.0197844	VIK(1)DILDK
mRNA.AJAP00354	1.388	Up	K	"Cysteine desulfurase, mitochondrial"	5.68e-07	ANK(1)VFFHTDAAQAVGK
mRNA.AJAP18282	0.548	Down	K	"Serine hydroxymethyltransferase, mitochondrial"	3.98e-05	EYQFQTVK(1)NSK
mRNA.AJAP18282	0.506	Down	K	"Serine hydroxymethyltransferase, mitochondrial"	3.79e-14	NTCPGDK(1)SALVPGGMR
mRNA.AJAP18282	0.378	Down	K	"Serine hydroxymethyltransferase, mitochondrial"	0.000125858	GKDVMYDLEK(1)K
mRNA.AJAP17670	0.74	Down	K	"Medium-chain specific acyl-CoA dehydrogenase, mitochondrial"	0.00495315	IIPK(1)AAHYDK
mRNA.AJAP19987	1.463	Up	K	"Aminomethyltransferase, mitochondrial"	0.009574	K(1)LADFPGASHVLTHLK
mRNA.AJAP26698	1.734	Up	K	26S proteasome non-ATPase regulatory subunit 1	0.000163594	NLYSAAISDK(1)HEDIMAK
mRNA.AJAP25949	1.347	Up	K	Protein SET	2.57e-07	ASEDILHVEQK(1)YNK
mRNA.AJAP25949	0.775	Down	K	Protein SET	0.000315106	VPPGLKPGDK(1)R
mRNA.AJAP18780	1.211	Up	K	Protein-glutamine gamma-glutamyltransferase 4	1.28e-12	GTLVHAQAVDK(1)FEPNK
mRNA.AJAP25640	0.831	Down	K	Quinone oxidoreductase-like protein 2	0.000355663	SVEDVFK(1)LCDQGK
mRNA.AJAP25640	0.658	Down	K	Quinone oxidoreductase-like protein 2	0.0142971	K(1)SVEDVFK
mRNA.AJAP06070	0.802	Down	K	"Alpha-ketoglutarate-dependent dioxygenase alkB homolog 7, mitochondrial"	0.00557062	EIDK(1)HFR
mRNA.AJAP27168	0.734	Down	K	"Long-chain specific acyl-CoA dehydrogenase, mitochondrial"	0.00734834	AFGK(1)TLSK
mRNA.AJAP27168	0.475	Down	K	"Long-chain specific acyl-CoA dehydrogenase, mitochondrial"	2.61e-05	TLSK(1)LQTIQHK
mRNA.AJAP24084	1.386	Up	K	Fimbrin	4.93e-07	AFVTPNDIVK(1)GNSK
mRNA.AJAP24084	1.293	Up	K	Fimbrin	0.0080082	IK(1)NFSGDIK
mRNA.AJAP05793	0.756	Down	K	BCL-6 corepressor-like protein 1	0.0081364	LNSK(1)NSLR
mRNA.AJAP09502	0.73	Down	K	Polypyrimidine tract-binding protein 2	0.0016576	DFTK(1)PDLPYGDR
mRNA.AJAP17213	1.216	Up	K	Stress-induced-phosphoprotein 1	0.0007232	AACYTK(1)LAEFR
mRNA.AJAP00708	0.663	Down	K	Histone H2B	0.0052086	APK(1)AAGK(1)GAK(1)K
mRNA.AJAP29822	0.771	Down	K	"Superoxide dismutase [Mn], mitochondrial"	2.37e-17	K(1)HHATYTNNLNAAEEK
mRNA.AJAP27436	1.449	Up	K	60S ribosomal protein L7	0.00861568	YALTYK(1)K
mRNA.AJAP02331	0.624	Down	K	"Succinate-semialdehyde dehydrogenase, mitochondrial"	0.0210869	DGQK(1)FLVK
mRNA.AJAP18357	0.644	Down	K	Acyl-CoA dehydrogenase family member 10	9.56e-08	QFK(1)HGQSNPTYFVGYGGK
mRNA.AJAP13134	0.554	Down	K	"Stress-70 protein, mitochondrial"	0.00729104	FLVGEFK(1)K
mRNA.AJAP13134	0.482	Down	K	"Stress-70 protein, mitochondrial"	0.0159023	TIK(1)EEIEK
mRNA.AJAP17838	0.708	Down	K	Activating signal cointegrator 1 complex subunit 3	0.000863259	EMTGDMQLTK(1)SEIVK
mRNA.AJAP23305	0.529	Down	K	"Elongation factor Ts, mitochondrial"	0.000590799	SSPSGK(1)FTLGK
mRNA.AJAP27569	0.805	Down	K	"ATP synthase subunit f, mitochondrial"	0.00491169	DVK(1)LGQLPK
mRNA.AJAP18504	0.599	Down	K	Uncharacterized protein	0.0168436	EQNK(1)AIEENK
mRNA.AJAP09606	0.735	Down	K	Phosphoethanolamine N-methyltransferase	0.00269838	TITCLEDGDK(1)K
mRNA.AJAP28115	0.683	Down	K	"Carnitine O-palmitoyltransferase 2, mitochondrial"	0.000369392	K(1)HIVDLSENNK
mRNA.AJAP18261	1.602	Up	K	PDZ and LIM domain protein Zasp	4.26e-05	NQGFVEHDNK(1)VYCQADFNK
mRNA.AJAP16542	1.375	Up	K	Melanotransferrin	0.00318833	EHVK(1)SAAK
mRNA.AJAP04803	1.331	Up	K	E3 ubiquitin-protein ligase CBL-B	0.0025668	QTVDLFK(1)HSK
mRNA.AJAP27803	0.77	Down	K	UMP-CMP kinase	0.00767192	IVEK(1)FGFK
mRNA.AJAP18377	0.816	Down	K	"Probable leucine--tRNA ligase, mitochondrial"	0.00813206	LK(1)TSIPGVDPVLR
mRNA.AJAP23613	0.81	Down	K	Transmembrane 9 superfamily member 3	0.0199702	K(1)SNIHFK
mRNA.AJAP11875	0.415	Down	K	S-crystallin SL11	1.1e-39	ELLETEATK(1)HFK
mRNA.AJAP16068	0.605	Down	K	"D-2-hydroxyglutarate dehydrogenase, mitochondrial"	1.84e-07	GGSVSAEHGLGFK(1)K
mRNA.AJAP17383	0.601	Down	K	"ADP,ATP carrier protein"	0.0172847	YK(1)QLFLSGVDK
mRNA.AJAP09740	1.607	Up	K	Lysine-specific demethylase 6A	0.0111166	NKPSFGRVMTK(1)AAR
mRNA.AJAP22561	1.307	Up	K	"Serine hydroxymethyltransferase, cytosolic"	0.000148189	VLEAASIVCNK(1)NTCPGDK
mRNA.AJAP00667	0.689	Down	K	"Acetyl-CoA acetyltransferase, cytosolic"	1.87e-06	K(1)NTIEVTTDEFPR
mRNA.AJAP00497	0.71	Down	K	Glutamine--fructose-6-phosphate aminotransferase [isomerizing] 1	6.42e-06	GDTDAVK(1)SASR
mRNA.AJAP08086	0.827	Down	K	"3-ketoacyl-CoA thiolase, mitochondrial"	0.000272346	GETTMDILK(1)K
mRNA.AJAP04248	0.79	Down	K	Pyrroline-5-carboxylate reductase	0.000781271	ETGK(1)HPGQVK
mRNA.AJAP20116	0.408	Down	K	Delta-1-pyrroline-5-carboxylate synthase	0.00360491	SDLK(1)HCQK
mRNA.AJAP22293	1.787	Up	K	Melanotransferrin	0.00196604	K(1)SNTGVTINNLEGK
mRNA.AJAP20861	0.58	Down	K	"NADH dehydrogenase [ubiquinone] 1 beta subcomplex subunit 11, mitochondrial"	0.000247779	VQEIIDEGK(1)R
mRNA.AJAP00053	1.579	Up	K	Remodeling and spacing factor 1	2e-05	GK(1)DMSTIEAAHWEEQEMK
mRNA.AJAP28008	2.593	Up	K	BTB and MATH domain-containing protein 43	0.0123213	SEVRAK(1)FK(1)FSILNAK(1)R
mRNA.AJAP28008	2.593	Up	K	BTB and MATH domain-containing protein 43	0.0123213	SEVRAK(1)FK(1)FSILNAK(1)R
mRNA.AJAP28008	2.593	Up	K	BTB and MATH domain-containing protein 43	0.0123213	SEVRAK(1)FK(1)FSILNAK(1)R
mRNA.AJAP07659	1.974	Up	K	D-3-phosphoglycerate dehydrogenase	9.02e-23	ELGVEVK(1)TTHEDGPR
mRNA.AJAP01491	0.354	Down	K	Baculoviral IAP repeat-containing protein 3	0.000243201	GMDQK(1)GMECYK
mRNA.AJAP17330	0.642	Down	K	"Trifunctional enzyme subunit alpha, mitochondrial"	1.05e-05	GEQHVYK(1)QLDGK
mRNA.AJAP17330	0.738	Down	K	"Trifunctional enzyme subunit alpha, mitochondrial"	0.0103913	NSFGK(1)PQK
mRNA.AJAP17330	0.756	Down	K	"Trifunctional enzyme subunit alpha, mitochondrial"	0.000103265	GCYVYGSGK(1)TR
mRNA.AJAP17330	0.627	Down	K	"Trifunctional enzyme subunit alpha, mitochondrial"	0.000147045	EVNSEAVEILK(1)K
mRNA.AJAP17330	0.549	Down	K	"Trifunctional enzyme subunit alpha, mitochondrial"	0.00160538	QLDGK(1)AR
mRNA.AJAP23222	0.751	Down	K	Eukaryotic translation initiation factor 5A	7.33e-10	IVEMSTSK(1)TGK
mRNA.AJAP00498	0.681	Down	K	ADP/ATP translocase 2	6.4e-21	IAK(1)TEGGSAFFK
mRNA.AJAP02004	1.279	Up	K	Bromodomain-containing protein 8	2.87e-12	RFTSEAEYTSGK(1)K
mRNA.AJAP05924	0.41	Down	K	Probable cytosolic oligopeptidase A	0.0144378	VTLDGPCIDPFMK(1)HSR
mRNA.AJAP05187	0.762	Down	K	"28S ribosomal protein S22, mitochondrial"	0.002525	VYEHIK(1)K
mRNA.AJAP11350	0.71	Down	K	"Dihydrolipoyl dehydrogenase, mitochondrial"	8.5e-116	AK(1)TNADTDGLVK
mRNA.AJAP11350	0.596	Down	K	"Dihydrolipoyl dehydrogenase, mitochondrial"	0.000217332	SEEQLK(1)EEGVK
mRNA.AJAP25592	0.732	Down	K	"39S ribosomal protein L12, mitochondrial"	0.00758111	ADIGK(1)DEASK
mRNA.AJAP12788	0.793	Down	K	Peroxisomal multifunctional enzyme type 2	0.000100659	AVVTVK(1)PPDRAPDASMSEK
mRNA.AJAP09273	0.796	Down	K	Peroxiredoxin-6	0.0180078	CVFIVGPDK(1)K
mRNA.AJAP02495	0.814	Down	K	Uncharacterized protein	1.9e-18	ETGNLTK(1)ADR
mRNA.AJAP24211	1.264	Up	K	60S ribosomal protein L28	0.00970701	MYNK(1)VTFK
mRNA.AJAP25251	1.357	Up	K	40S ribosomal protein S3a	0.00188633	K(1)TSYAQTQQVR
mRNA.AJAP00691	0.58	Down	K	"NAD(P) transhydrogenase, mitochondrial"	8.58e-05	ENTSMLLGDAK(1)K
mRNA.AJAP00691	0.733	Down	K	"NAD(P) transhydrogenase, mitochondrial"	6.77e-13	K(1)TCDALLTQIR
mRNA.AJAP02385	0.497	Down	K	"Persulfide dioxygenase ETHE1, mitochondrial"	0.000251835	LSK(1)SQEDFIK
mRNA.AJAP12409	0.825	Down	K	"Ornithine aminotransferase, mitochondrial"	4.03e-07	GVPK(1)NQAK
mRNA.AJAP29607	1.326	Up	K	60S ribosomal protein L35	0.000166001	VTGGQASK(1)LSK
mRNA.AJAP07365	0.691	Down	K	Prostaglandin reductase-3	0.000742302	SVLK(1)NEYK
mRNA.AJAP02728	0.742	Down	K	Glucose-6-phosphate isomerase	0.00155209	ASGMAADK(1)IEK
mRNA.AJAP26171	0.682	Down	K	Transmembrane prolyl 4-hydroxylase	1.37e-12	NLFAFHGGCDVIK(1)GEK
mRNA.AJAP24293	0.726	Down	K	Rab GDP dissociation inhibitor alpha	4.58e-05	HFK(1)QDPSFASK
mRNA.AJAP11747	1.395	Up	K	Cytochrome c oxidase subunit 6B1	0.00505068	VYK(1)SMCPIK
mRNA.AJAP20732	1.234	Up	K	AP-2 complex subunit alpha-2	0.0010389	K(1)HLETVVNALK
mRNA.AJAP24516	1.371	Up	K	Uncharacterized protein	0.000170733	AAAGLK(1)NLK
mRNA.AJAP19862	1.494	Up	K	"Actin, cytoskeletal"	0.0108492	EITALAPPTMK(1)IK
mRNA.AJAP19862	0.81	Down	K	"Actin, cytoskeletal"	0.0124138	IK(1)IIAPPER
mRNA.AJAP02420	0.579	Down	K	"Trifunctional enzyme subunit beta, mitochondrial"	0.0249191	AK(1)TAGAK
mRNA.AJAP02420	0.752	Down	K	"Trifunctional enzyme subunit beta, mitochondrial"	0.0146297	AMNSDHFAK(1)K
